# Supplementary material for: Integrating Neurology, Palliative Care and Emergency Services in ALS: A Community-Integrated Neuropalliative Pathway in Modena, Italy
Source: Brain Sci. 2025 Nov 30;15(12):1294. doi: 10.3390/brainsci15121294 (PMC12730195; doi:10.3390/brainsci15121294)
Supplement: Supplementary file 1 [file brainsci-15-01294-s001.zip]

Archive with 9 entries (7 files):
- brainsci-4012585Attached Message Part/
- brainsci-4012585Attached Message Part/Attached Message Part
- File 1 topic_guide.docx
- File 2 reflexivity statement.docx
- File 3 Integrated Neuropalliative Care Attachments.docx
- __MACOSX/
- __MACOSX/._CINP tables 11_11_25.docx
- __MACOSX/._supplementary material 1- topic_guide.docx
- __MACOSX/._supplementary material 2 - Reflexivity Statements.docx
